# Supplementary material for: Spatio-temporal mapping of Madagascar’s Malaria Indicator Survey results to assess Plasmodium falciparum endemicity trends between 2011 and 2016
Source: BMC Med. 2018 May 23;16:71. doi: 10.1186/s12916-018-1060-4 (PMC5964908; doi:10.1186/s12916-018-1060-4)
Supplement: Supplementary file 5 — Figure S5. Summary box plots of predicted monthly PfPR6–59mo by ecozone, plotted alongside temporally variable predictor values. The box plot rectangles indicate the first to third quartiles (interquartile range), with the median shown as the dark line inside the box. Vertical lines correspond to the minimum and maximum values. Specified lags indicate the time points that were selected by the model as explanatory variables of PfPR6–59mo. A time lag of 0 indicates that the covariate values in the concurrent month were predictive of PfPR6–59mo, while a time lag of 3 indicates that the covariate value 3 months prior to the prediction was predictive of PfPR6–59mo. (ZIP 1859 kb) [file 12916_2018_1060_MOESM5_ESM.zip]

Archive with 8 entries (8 files):
- Kang_FigureS5HR2.png
- Kang_FigureS5FR2.png
- Kang_FigureS5GR2.png
- Kang_FigureS5ER2.png
- Kang_FigureS5CR2.png
- Kang_FigureS5DR2.png
- Kang_FigureS5BR2.png
- Kang_FigureS5AR2.png
