# Supplementary material for: Spatio-temporal mapping of Madagascar’s Malaria Indicator Survey results to assess Plasmodium falciparum endemicity trends between 2011 and 2016
Source: BMC Med. 2018 May 23;16:71. doi: 10.1186/s12916-018-1060-4 (PMC5964908; doi:10.1186/s12916-018-1060-4)
Supplement: Supplementary file 6 — Figure S6. Predicted monthly mean PfPR6–59mo maps for a 2011, c 2013 and e 2016, with associated uncertainty (interquartile range) for b 2011, d 2013 and f 2016. (ZIP 48310 kb) [file 12916_2018_1060_MOESM6_ESM.zip]

Archive with 6 entries (6 files):
- Kang_FigureS6FR2.png
- Kang_FigureS6ER2.jpg
- Kang_FigureS6DR2.png
- Kang_FigureS6CR2.jpg
- Kang_FigureS6BR2.png
- Kang_FigureS6AR2.jpg
